# Supplementary material for: Reducing Antimicrobial Use by Implementing Evidence-Based, Management-Related Prevention Strategies in Dairy Cows in Switzerland
Source: Front Vet Sci. 2021 Jan 18;7:611682. doi: 10.3389/fvets.2020.611682 (PMC7847904; doi:10.3389/fvets.2020.611682)
Supplement: Supplementary file 3 [file Data_Sheet_1.xlsx]

## Sheet: Tabelle1
NR	PHASE	ML17	ML18	ML19	MLMEAN	ZKZ17	ZKZ18	ZKZ19	RZ17	RZ18	RZ19	SP17	SP18	SP19	ZZ1	ZZ2	ZZ3	ZZ4	ZZ5	ZZ6	ZZ7	ZZ8	ZZ9	ZZ10	ZZ11	ZZ12	KAL1	KAL2	KAL3	KAL4	KAL5	KAL6	KAL7	KAL8	KAL9	KAL10	KAL11	KAL12	KALMEAN	KUH1	KUH2	KUH3	KUH4	KUH5	KUH6	KUH7	KUH8	KUH9	KUH10
124	2	7415	7662	7973	7683.33	388	369	365	79	77	89	94	92	113	43.6711	40.7112	61.4736	54.6507	48.1891	60.6292	94.1882	41.5379	39.5749	35.2099	80.3697	42.9108	NA	NA	NA	NA	18	13	6	12	16	14	5	13	12.125	NA	NA	NA	NA	28	29	21	22	29	27
123	1	9367	8665	9179	9070.33	495	433	454	90	94	92	139	148	166	238.976	173.078	238.686	145.649	291.625	418.653	110.932	269.616	216.219	155.957	99.8456	73.0249	16	13	12	14	14	15	15	13	15	16	14	23	15	45	38	37	37	38	35	34	38	38	37
122	2	6935	6729	7074	6912.67	369	371	376	77	73	82	104	81	104	45.4135	117.109	285.041	165.872	56.6025	109.727	81.7506	66.082	96.6741	99.7527	91.0989	76.7407	NA	NA	NA	NA	18	11	0	12	16	8	0	14	9.875	NA	NA	NA	NA	26	28	26	22	25	29
121	2	10076	10210	10291	10192.3	413	406	408	113	115	85	130	122	105	148.828	165.871	145.939	134.642	178.19	132.592	184.887	198.177	182.404	175.75	190.612	135.782	NA	NA	NA	NA	43	39	43	38	48	49	51	60	46.375	NA	NA	NA	NA	140	146	152	142	144	142
120	2	7553	7857	7837	7749	411	419	438	76	73	80	160	153	192	162.931	99.6773	224.186	95.1068	107.362	61.3342	70.3473	115.975	77.1622	57.0325	62.5986	155.832	NA	NA	NA	NA	11	15	19	21	25	22	16	12	17.625	NA	NA	NA	NA	51	48	48	48	48	46
119	2	7935	7870	7988	7931	391	404	393	67	73	73	143	134	149	134.826	173.754	188.016	53.9362	144.614	53.9493	128.738	61.3148	67.2455	28.7699	37.91	141.298	NA	NA	NA	NA	16	9	5	10	20	15	9	11	11.875	NA	NA	NA	NA	48	46	45	43	44	45
118	2	8490	8451	8231	8390.67	416	437	425	83	92	93	153	132	155	218.502	175.219	227.67	129.025	143.604	192.807	210.032	180.3	133.36	234.404	275.855	202.657	NA	NA	NA	NA	27	16	17	24	21	19	20	28	21.5	NA	NA	NA	NA	67	61	57	58	56	64
117	2	8441	9222	9104	8922.33	366	365	386	62	58	65	101	111	108	32.4451	42.6294	56.7316	68.5803	24.8148	69.9886	66.2587	50.6451	85.0069	34.7688	44.4261	90.2061	NA	NA	NA	NA	10	8	9	7	9	8	10	10	8.875	NA	NA	NA	NA	25	26	28	27	24	24
116	2	8522	8382	7848	8250.67	410	451	451	81	83	86	196	159	167	54.9218	73.9171	103.967	157.11	117.549	234.476	142.525	102.234	87.3321	89.8653	267.203	103.958	NA	NA	NA	NA	11	9	4	5	10	13	15	11	9.75	NA	NA	NA	NA	23	23	23	22	24	23
115	1	9253	9278	9204	9245	404	411	406	78	73	87	150	137	154	134.042	94.5653	161.128	123.031	133.581	139.614	136.387	201.378	95.8522	154.144	93.9738	115.069	28	26	20	23	24	17	15	26	34	27	24	20	23.6667	56	57	53	54	55	55	53	57	56	58
114	2	6462	6685	6525	6557.33	396	366	398	70	85	68	79	115	117	261.074	225.609	271.305	153.89	330.582	171.636	622.026	255.027	175.282	208.822	483.583	223.451	NA	NA	NA	NA	12	12	6	6	11	11	7	6	8.875	NA	NA	NA	NA	19	18	16	15	17	19
113	1	9266	9277	9409	9317.33	390	411	428	101	96	99	162	148	144	117.863	99.9889	162.946	163.592	98.7279	126.943	144.819	94.2909	87.7701	152.334	104.242	112.463	13	13	17	20	19	16	12	13	16	12	13	19	15.25	52	54	47	51	51	53	53	53	54	53
112	1	9115	8793	8265	8724.33	401	391	378	80	73	78	113	101	120	169.679	177.128	215.299	143.546	100.085	259.437	479.575	207.199	237.19	240.13	199.473	189.671	20	10	16	29	28	22	22	26	31	14	11	21	20.8333	58	56	49	54	60	61	54	54	63	60
111	2	7154	7376	8076	7535.33	382	376	391	71	66	78	106	111	150	100.658	96.7424	107.363	100.806	96.4198	107.492	98.645	103.907	113.545	125.953	183.293	69.0115	NA	NA	NA	NA	22	12	18	18	18	11	14	17	16.25	NA	NA	NA	NA	50	47	47	50	48	49
110	2	9001	8879	8886	8922	407	405	423	72	87	81	119	149	137	133.485	58.4316	123.996	99.2875	106.746	84.7884	225.669	146.744	115.864	100.511	142.87	186.482	NA	NA	NA	NA	34	40	32	34	42	43	31	26	35.25	NA	NA	NA	NA	78	81	83	76	81	82
109	2	6918	6653	7086	6885.67	397	403	442	66	94	99	121	171	150	121.236	196.345	177.47	111.835	90.9253	76.1909	167.436	104.444	129.917	79.996	250.016	231.436	NA	NA	NA	NA	11	16	10	10	13	15	10	11	12	NA	NA	NA	NA	37	42	40	36	38	41
108	1	8473	8653.5	8816.5	8647.67	398.5	389.5	387.5	78	84	78	117	118	120	76.4524	67.8552	106.917	77.0105	73.1207	57.7364	124.339	102.34	36.0182	70.9231	81.45	58.1468	23	13	15	22	26	18	13	19	16	15	14	19	17.75	51	50	46	55	47	48	47	58	48	53
107	1	9135	8672	8600	8802.33	446	441	446	83	82	85	155	186	164	62.4756	61.1922	111.886	69.2033	71.1638	63.494	57.916	42.2897	72.2899	58.4277	81.7478	185.619	8	10	9	8	7	13	13	12	11	14	10	9	10.3333	24	23	22	21	24	23	21	23	23	23
106	2	8502	8344.12	7644.46	8163.53	372.01	400.6	405.73	84.74	79.32	97.66	119.43	115.67	121.6	25.4241	54.2769	52.038	65.4294	25.1778	25.44	92.5493	45.4695	84.0191	47.3181	68.8265	45.4363	NA	NA	NA	NA	19	11	5	19	23	9	6	24	14.5	NA	NA	NA	NA	41	37	32	44	48	47
105	2	8005	8243	8296	8181.33	389	374	387	78	69	68	118	136	98	63.5056	109.434	161.143	92.5863	71.4038	95.2008	143.069	187.198	68.1816	92.3863	181.028	142.33	NA	NA	NA	NA	32	18	8	20	31	23	11	22	20.625	NA	NA	NA	NA	29	30	22	24	29	30
104	1	775	8230	7971	5658.67	426	414	403	74	70	73	122	130	130	83.4104	234.805	119.024	155.209	154.318	98.6214	114.38	90.0279	55.0674	97.1384	278.871	115.208	7	9	9	5	3	5	4	2	7	13	15	10	7.41667	37	39	40	39	37	38	38	37	35	38
103	2	8473	8179	8288	8313.33	449	463	432	72	91	125	167	167	133	182.168	92.2762	165.615	357.736	227.264	181.493	167.419	86.9223	86.922	101.162	143.047	185.833	NA	NA	NA	NA	11	6	2	9	19	21	19	15	12.75	NA	NA	NA	NA	34	32	31	30	31	32
102	2	7822	7095	7499	7472	424	416	413	99	104	98	148	149	167	147.169	243.688	182.224	78.4078	91.1789	145.717	118.818	154.198	251.171	266.917	312.76	278.311	NA	NA	NA	NA	10	11	11	12	12	10	8	10	10.5	NA	NA	NA	NA	34	36	35	34	35	36
101	1	9035	8525	NA	8780	386	376	NA	74	76	NA	121	108	NA	101.478	128.512	187.435	154.086	179.232	103.819	124.126	134.998	155.247	110.623	NA	NA	23	14	7	20	28	15	8	17	20	8	0	0	13.3333	36	34	32	35	33	30	32	35	30	20
100	1	8545	8666	8857	8689.33	430	466	449	83	77	72	175	174	192	83.7578	131.574	184.728	59.6012	65.1625	122.062	150.355	205.932	80.0999	73.095	161.081	52.2311	28	21	18	25	28	21	18	29	36	21	20	36	25.0833	54	54	56	59	61	58	59	58	58	53
99	1	9371	11134	11758	10754.3	391	398	390	75	80	86	156	111	121	51.3129	88.9765	120.586	55.6829	72.0455	105.799	85.2291	78.9175	66.8077	89.7112	140.185	152.021	54	42	38	43	45	39	39	52	62	49	40	48	45.9167	77	79	73	72	78	77	76	86	87	87
98	2	8961	9370	8669	9000	397	389	400	81	85	87	108	118	101	47.3191	93.4578	229.888	47.0862	71.4595	115.178	94.4433	110.775	103.968	195.139	53.078	64.353	NA	NA	NA	NA	24	14	12	24	22	14	9	16	16.875	NA	NA	NA	NA	30	29	28	30	33	33
97	1	8843	8906	8781	8843.33	385	391	401	72	72	78	104	120	123	112.765	169.279	86.7096	150.895	276.149	148.706	272.495	90.9624	124.103	256.746	106.956	253.66	17	14	9	15	16	12	15	17	18	11	12	14	14.1667	47	47	44	46	46	44	45	42	46	45
96	2	7321	7717	7360	7466	369	366	368	59	65	69	91	98	108	55.4905	62.9563	78.5881	79.3852	99.6195	67.3397	164.405	68.63	79.0968	92.3881	127.835	67.5257	NA	NA	NA	NA	13	10	7	16	14	3	7	16	10.75	NA	NA	NA	NA	43	43	36	37	45	42
95	2	7736	7700	7538	7658	408	394	412	97	108	90	118	125	105	142.514	82.4324	128.553	103.648	74.2412	124.062	196.731	122.329	99.3357	90.7882	158.23	126.989	NA	NA	NA	NA	13	16	13	8	9	14	12	11	12	NA	NA	NA	NA	33	34	35	31	32	34
94	2	7695	7725	7959	7793	378	385	402	83	90	89	102	121	127	105.337	140.476	146.001	159.665	149.411	216.007	194.688	182.257	116.661	203.158	160.223	167.834	NA	NA	NA	NA	32	19	17	25	23	19	21	31	23.375	NA	NA	NA	NA	73	69	66	65	68	69
93	2	7456	8142	8479	8025.67	372	418	400	79	60	81	162	113	116	70.1589	75.5248	95.4225	180.747	42.3702	84.1795	192.822	203.676	80.3169	65.4386	52.6933	80.3605	NA	NA	NA	NA	9	7	4	11	16	9	11	17	10.5	NA	NA	NA	NA	43	37	35	41	41	40
92	2	7844	7965	8364	8057.67	382	393	395	61	63	64	116	123	110	125.187	82.8177	114.046	112.868	87.7393	114.942	145.864	81.9304	88.6921	94.918	119.252	217.687	NA	NA	NA	NA	33	33	36	41	32	22	28	38	32.875	NA	NA	NA	NA	72	65	59	72	72	65
91	1	8869	9481	8840	9063.33	386	387	380	59	55	55	153	129	128	39.5758	60.6268	132.159	61.833	37.4193	134.924	65.8047	103.213	65.5861	78.0165	212.839	107.575	14	7	4	13	17	9	3	17	34	18	9	26	14.25	27	25	25	27	28	27	29	35	56	54
90	2	7705	7591	6684	7326.67	406	400	367	90	85	141	152	132	160	308.498	303.513	262.513	207.959	292.066	582.881	201.65	118.441	99.008	288.348	343.883	291.11	NA	NA	NA	NA	10	8	10	11	12	11	7	10	9.875	NA	NA	NA	NA	15	15	17	18	18	18
89	2	7892	8022	8217	8119.5	465	403	453	72	75	72	102	151	82	98.8945	96.1596	121.528	79.7131	72.5436	129.804	82.8968	101.412	146.946	243.639	171.923	125.215	NA	NA	NA	NA	15	13	9	7	16	14	11	13	12.25	NA	NA	NA	NA	25	27	28	24	25	25
88	2	8226	8201	8599	8342	401	407	379	104	81	93	130	107	106	80.954	85.3426	71.9953	112.757	143.467	110.394	130.081	214.52	481.48	69.9496	60.578	73.1509	NA	NA	NA	NA	20	14	15	19	21	16	16	18	17.375	NA	NA	NA	NA	41	41	38	36	35	31
87	2	8899	9176	8711	8928.67	368	394	380	69	77	71	125	123	136	71.1502	82.0587	64.8388	105.882	90.0555	85.7246	92.4519	125.536	109.906	101.971	239.35	135.88	NA	NA	NA	NA	7	3	1	4	12	8	7	10	6.5	NA	NA	NA	NA	29	27	26	27	30	30
86	2	8261	8070	8259	8196.67	401	412	398	70	66	66	141	135	151	148.824	374.201	198.831	136.614	175.998	105.522	149.643	140.321	151.602	224.243	110.383	191.029	NA	NA	NA	NA	6	6	7	7	8	10	11	11	8.25	NA	NA	NA	NA	23	25	31	27	25	27
85	1	9218	9146	9518	9294	420	414	417	86	82	83	142	149	130	123.913	112.109	77.8136	79.6078	57.401	80.1066	74.4919	53.7985	50.1363	53.9304	76.579	66.4318	28	20	17	22	24	20	16	26	32	26	27	37	24.5833	54	59	68	71	65	58	58	70	69	76
84	2	7769	7576	8062	7802.33	424	432	487	107	103	132	159	159	199	93.4877	93.9183	211.086	183.192	106.017	168.31	142.861	229.583	118.643	128.035	142.572	106.847	NA	NA	NA	NA	22	18	12	15	18	12	10	14	15.125	NA	NA	NA	NA	47	48	44	48	48	44
83	1	8275	8646	8567	8496	418	437	398	88	101	104	144	134	145	179.655	91.8569	236.432	205.4	123.905	148.531	288.299	216.597	172.835	51.4186	110.009	114.152	9	8	7	9	9	8	5	6	10	11	6	3	7.58333	23	22	23	22	22	23	22	21	20	23
82	2	7390	7489	7687	7522	412	419	416	86	84	86	135	117	134	96.5022	54.0623	102.818	52.3108	227.337	68.2421	58.3389	61.9904	48.7248	85.3793	75.4006	68.7664	NA	NA	NA	NA	16	8	7	9	14	13	6	6	9.875	NA	NA	NA	NA	30	31	31	28	28	30
81	1	NA	NA	8570	8570	NA	NA	383	NA	NA	53	NA	NA	103	NA	NA	NA	NA	NA	NA	NA	NA	141.424	122.664	170.902	221.848	6	13	14	25	6	13	14	25	6	13	14	25	14.5	41	41	41	41	41	41	41	41	41	38
80	1	7051	7898	8040	7663	438	406	449	92	98	98	160	139	195	107.036	169.277	109.404	75.813	65.5613	91.6624	147.108	279.828	152.921	100.798	175.174	111.775	3	1	2	5	6	4	2	3	8	9	6	4	4.41667	21	20	18	19	18	17	16	16	18	18
79	2	8146	9086	8800	8677.33	419	405	392	79	78	87	139	109	121	161.83	149.574	107.941	60.7194	90.5857	88.8255	81.5622	85.3655	80.1463	109.371	69.2828	62.0085	NA	NA	NA	NA	15	16	14	11	13	22	27	15	16.625	NA	NA	NA	NA	37	36	43	45	41	42
78	2	7803	7784	7680	7755.67	421	393	400	89	84	79	137	121	134	40.4291	89.744	99.9365	63.8749	62.777	71.9235	94.7101	95.4728	86.4989	95.0894	134.172	112.921	NA	NA	NA	NA	10	5	4	6	7	6	4	6	6	NA	NA	NA	NA	28	28	23	24	27	27
77	2	7498	7270	7168	7312	393	405	387	99	86	88	103	119	120	81.4248	101.443	130.123	83.9492	91.864	116.186	184.824	127.304	134.096	108.798	218.238	99.6487	NA	NA	NA	NA	7	12	7	8	4	11	3	19	8.875	NA	NA	NA	NA	55	55	55	55	55	55
76	2	8761	8744	8821	8775.33	442	438	422	95	99	118	164	157	183	162.821	252.186	57.9625	205.073	189.192	192.06	185.935	207.434	137.065	123.279	221.295	139.984	NA	NA	NA	NA	25	26	18	30	34	24	21	15	24.125	NA	NA	NA	NA	63	64	60	63	68	66
75	1	9886	9660	10308	9951.33	402	386	398	74	70	75	108	119	133	37.1045	32.4105	42.073	40.0489	39.5061	78.8679	63.2987	55.7987	42.3252	74.1995	156.084	126.283	10	11	11	12	13	7	6	6	12	14	16	9	10.5833	25	26	27	27	26	27	29	30	30	29
74	2	8633	9156	9327	9038.67	431	447	469	93	119	118	121	205	138	111.182	89.6087	179.266	138.602	108.663	222.657	195.855	353.757	157.698	166.414	301.496	372.17	NA	NA	NA	NA	6	6	7	11	11	9	11	10	8.875	NA	NA	NA	NA	25	25	25	24	20	25
73	2	8941	9375	9236	9184	437	419	415	75	77	84	133	140	145	105.745	70.6642	191.956	211.934	236.691	110.64	155.223	97.0369	108.797	143.356	243.873	151.974	NA	NA	NA	NA	25	21	21	22	27	27	31	27	25.125	NA	NA	NA	NA	43	47	41	43	44	44
72	2	8378	8448	8523	8449.67	391	425	424	89	92	88	114	145	132	49.9465	73.6162	48.0663	57.5144	121.298	98.3501	128.297	88.0827	45.3772	40.7494	33.2204	90.4579	NA	NA	NA	NA	7	8	9	8	5	8	11	9	8.125	NA	NA	NA	NA	17	17	19	17	16	19
71	1	8369	8690	8060	8373	387	376	382	85	85	77	138	123	141	56.0751	64.3454	88.6752	91.1468	101.901	110.153	93.1555	99.5661	97.9373	160.863	96.2724	61.9925	16	13	16	17	16	13	19	19	18	10	14	22	16.0833	44	41	45	43	42	40	44	42	40	38
70	1	8797.4	8574.8	9022.9	8798.37	433.34	432.87	436.25	85.06	77.33	74.85	165.6	151.4	128.6	112.723	68.2674	102.14	67.9786	49.0635	59.8595	112.202	110.025	77.3485	113.18	141.02	84.4264	21	19	12	17	23	15	11	11	21	22	19	21	17.6667	55	48	48	52	55	53	52	50	52	54
69	1	7050	7211	7265	7175.33	384	371	383	69	66	75	99	103	103	79.6142	63.0495	84.823	56.9521	75.211	80.5124	162.952	95.5498	94.5432	117.863	65.9553	80.9292	7	7	11	9	9	11	11	13	8	6	12	13	9.75	31	31	31	36	31	35	30	33	32	30
68	1	8024	8280	8840	8381.33	399	409	416	75	74	76	140	120	126	79.0961	67.0443	152.593	86.063	89.6052	101.112	111.607	122.252	141.714	108.785	127.143	109.569	24	22	17	17	22	21	12	18	33	35	25	25	22.5833	64	63	63	67	68	63	63	67	70	67
67	2	7574	7529	8233	7778.67	387	378	411	76	87	86	126	124	173	111.394	192.655	192.764	94.5565	68.8119	83.2282	192.729	180.913	82.8241	135.656	108.711	101.309	NA	NA	NA	NA	16	12	7	9	16	13	8	12	11.625	NA	NA	NA	NA	39	34	36	37	37	34
66	2	7384	7815	7808	7669	387	410	381	69	65	72	121	115	112	150.776	95.7837	273.545	110.495	225.523	130.146	158.433	107.427	98.4258	178.038	94.4065	114.126	NA	NA	NA	NA	9	5	4	7	11	7	7	10	7.5	NA	NA	NA	NA	27	27	26	27	27	26
65	2	6485	6332	7143	6653.33	383	346	410	97	124	92	124	133	117	85.9745	104.042	132.046	156.343	131.384	142.875	177.189	142.376	65.8825	116.377	224.091	95.6666	NA	NA	NA	NA	13	10	6	8	12	12	6	5	9	NA	NA	NA	NA	25	23	20	18	18	23
64	1	8149	8247	8271	8222.33	395	422	428	88	77	83	146	166	158	125.462	170.236	258.391	198.624	118.946	59.3974	194.858	237.979	230.051	174.133	309.016	212.81	8	5	6	8	8	4	8	13	18	13	9	14	9.5	33	35	34	35	35	37	38	34	33	39
63	2	6649	7394	7532	7191.67	389	387	374	85	106	117	111	139	132	66.0885	128.372	72.1734	142.168	97.2203	220.999	138.4	95.3639	64.586	46.8232	100.731	154.419	NA	NA	NA	NA	13	10	6	5	7	12	12	6	8.875	NA	NA	NA	NA	19	19	17	19	16	19
62	2	8781	8938	9096	8938.33	468	446	407	105	89	85	188	152	162	128.595	181.736	439.151	261.187	142.576	191	272.769	197.779	222.949	236.997	145.31	277.448	NA	NA	NA	NA	24	21	15	23	31	24	16	18	21.5	NA	NA	NA	NA	77	76	69	68	65	67
61	2	6642	7596	7657	7298.33	389	382	414	83	107	90	88	127	133	115.809	202.79	201.745	64.9744	86.774	106.557	84.8416	76.854	81.4205	96.2744	399.194	186.716	NA	NA	NA	NA	21	8	4	6	23	17	4	27	13.75	NA	NA	NA	NA	22	21	18	19	21	23
60	2	8023	8275	7857	8051.67	404	386	394	85	79	81	121	108	93	49.7199	54.5931	24.8036	28.2249	24.3919	96.1831	84.0376	32.2694	39.6975	38.8842	36.6926	49.9284	NA	NA	NA	NA	8	7	7	5	5	3	5	6	5.75	NA	NA	NA	NA	21	20	20	20	20	20
59	2	6726	7715	8048	7496.33	367	372	373	78	79	101	87	94	108	38.3835	80.6714	115.696	173.675	134.527	157.837	117.028	141.273	63.4046	139.379	292.103	252.648	NA	NA	NA	NA	5	9	8	4	3	5	4	4	5.25	NA	NA	NA	NA	16	19	18	17	17	17
58	1	7963	8438	8322	8241	379	394	406	93	78	79	112	126	122	84.7727	86.6936	139.158	72.4139	127.109	77.5136	85.9425	114.36	79.9559	110.437	120.857	69.5347	15	13	8	12	17	12	7	15	21	16	9	11	13	34	37	27	27	33	38	35	35	40	37
57	1	8264	7661	7502	7809	374	397	385	61	65	70	124	101	107	115.193	143.578	180.705	244.053	172.528	77.231	173.787	266.87	160.718	127.399	205.331	138.212	10	7	11	26	15	5	5	30	21	3	5	25	13.5833	45	45	40	42	48	49	45	33	47	51
56	1	8175	8620	8847	8547.33	370	376	397	64	69	74	101	103	115	52.2771	123.292	115.249	114.191	107.183	116.681	138.307	131.239	124.007	207.038	179.604	177.717	45	38	24	44	59	48	25	44	63	48	30	47	42.9167	147	143	133	147	158	153	142	149	154	152
55	2	NA	4504	5146	4825	354	388	408	55	91	134	64	98	118	68.775	172.483	218.287	169.157	154.298	112.699	167.761	297.093	219.546	155.889	173.586	157.351	NA	NA	NA	NA	5	5	1	0	8	4	2	3	3.5	NA	NA	NA	NA	21	23	19	17	19	19
54	1	8938	9295	9386	9206.33	433	422	422	91	103	105	157	135	210	132.733	86.9582	151.609	298.402	175.912	227.263	198.054	151.245	133.462	117.801	164.478	159.345	8	4	3	6	9	10	7	11	15	11	9	13	8.83333	30	31	35	37	37	36	37	38	37	36
53	2	8666	8383	7704	8251	374	400	375	84	73	75	127	108	112	141.199	200.909	198.28	196.546	96.834	156.788	174.689	361.363	104.242	132.377	119.35	106.094	NA	NA	NA	NA	13	15	12	11	18	18	10	13	13.75	NA	NA	NA	NA	25	27	27	30	28	29
52	2	8007	7466	7866	7779.67	390	434	393	99	61	76	157	123	136	154.962	90.203	158.804	297.72	59.3862	96.7876	174.062	76.3265	61.5214	88.1699	84.3308	108.015	NA	NA	NA	NA	6	9	6	5	7	8	6	6	6.625	NA	NA	NA	NA	21	24	23	22	23	21
51	1	9718	9477	9896	9697	494	470	456	139	129	113	196	220	169	135.124	81.4947	69.6206	71.5262	75.3837	72.3547	97.6999	54.5281	53.2691	135.79	73.2882	99.0892	8	10	12	11	8	8	14	18	17	11	12	15	12	28	29	30	31	30	33	32	32	30	30
50	1	7731	8040	8387	8052.67	457	415	410	90	89	97	137	140	158	134.572	358.619	326.871	182.502	163.952	135.355	195.168	230.849	106.763	217.706	138.528	167.411	11	12	13	16	20	15	15	21	26	26	19	15	17.4167	47	45	52	54	53	54	52	54	59	54
49	2	8718	9118	9104	8980	396	386	396	93	108	92	99	114	103	111.331	111.409	148.234	110.841	134.088	123.65	175.621	130.733	293.72	244.13	214.075	188.287	NA	NA	NA	NA	25	32	28	17	17	26	23	9	22.125	NA	NA	NA	NA	41	42	44	39	36	39
48	2	8984	9224	8667	8958.33	440	448	405	108	98	108	149	137	163	65.3276	56.4196	110.326	228.52	45.2441	66.2685	175.911	192.975	322.046	333.967	197.318	145.981	NA	NA	NA	NA	23	19	21	25	22	19	17	20	20.75	NA	NA	NA	NA	22	23	22	24	24	24
47	1	7282	7968	8060	7770	424	391	448	71	100	83	172	172	109	129.705	151.256	84.4002	191.661	93.4199	154.46	161.347	124.011	96.2902	125.045	74.9508	77.9528	2	0	0	4	7	5	2	1	6	8	8	5	4	22	21	22	22	22	22	21	22	23	21
46	2	9257	9489	8993	9246.33	392	375	410	99	102	99	108	158	131	157.385	101.984	115.569	65.9294	63.4481	52.1072	67.1688	134.764	58.3921	64.3384	59.2692	49.8957	NA	NA	NA	NA	8	6	6	14	17	15	10	15	11.375	NA	NA	NA	NA	24	21	21	27	29	29
45	1	7226	7252	7223	7233.67	386	390	374	73	68	64	95	91	91	53.7271	118.049	101.788	97.5461	186.619	124.956	107.054	87.5199	145.582	139.719	219.674	386.033	9	4	5	8	10	5	4	6	7	6	4	6	6.16667	29	28	25	27	28	28	23	24	27	27
44	2	9511	10254	10153	9972.67	401	427	453	93	96	95	156	161	171	83.5379	171.336	116.615	120	106.346	68.1068	88.4817	56.1108	73.9037	80.684	121.553	89.5769	NA	NA	NA	NA	13	9	10	14	16	14	12	18	13.25	NA	NA	NA	NA	44	44	43	43	44	43
43	1	7999	7638	7892	7843	374	392	416	75	75	77	104	132	110	165.038	178.512	126.582	126.452	76.221	99.8754	96.4365	92.9052	114.533	106.654	150.776	163.552	8	6	10	7	4	8	6	12	12	14	17	27	10.9167	43	44	48	49	50	52	56	63	61	60
42	2	8301	7771	7983	8018.33	412	389	456	98	113	106	101	179	152	201.619	210.865	146.427	102.014	161.209	123.376	145.233	70.5933	112.668	208.441	207.223	242.459	NA	NA	NA	NA	14	15	14	19	15	10	10	22	14.875	NA	NA	NA	NA	65	60	58	63	63	61
41	2	8563	8248	8322	8377.67	397	389	375	94	78	90	121	99	122	177.892	108.444	106.421	112.551	86.9244	195.472	204.428	91.1018	47.6914	68.7311	72.4207	73.1625	NA	NA	NA	NA	10	10	7	6	8	8	5	7	7.625	NA	NA	NA	NA	20	22	20	22	23	22
40	2	7282	7098	7372	7250.67	344	378	379	62	59	57	120	93	96	93.6231	64.3432	62.0485	40.7822	86.5028	81.2919	111.696	117.279	96.5226	144.909	219.054	171.708	NA	NA	NA	NA	7	5	9	9	8	9	7	6	7.5	NA	NA	NA	NA	15	16	16	15	14	17
39	1	9070	9514	9425	9336.33	413	406	417	68	88	80	121	145	145	104.791	109.716	240.178	76.4421	45.6264	122.904	159.42	156.877	98.7172	141.275	60.3061	37.127	22	12	8	13	15	6	13	23	23	10	12	25	15.1667	27	23	24	23	27	26	22	24	24	24
38	2	8680	8576	7927	8394.33	386	399	392	72	75	80	123	117	102	211.448	246.553	164.044	251.219	216.268	136.206	71.1559	196.256	99.4801	144.871	112.924	124.146	NA	NA	NA	NA	24	19	14	15	16	14	15	20	17.125	NA	NA	NA	NA	31	31	27	23	29	32
37	1	8052	8254.9	7735.86	8014.25	424.9	402.2	425.54	81	78.3	84.62	144.2	150.65	143.36	94.2329	166.761	129.096	156.055	160.683	147.243	146.688	88.1698	69.6895	78.0218	115.1	112.702	54	45	37	44	47	40	38	43	56	28	36	35	41.9167	50	54	54	48	52	52	47	44	51	51
36	1	9192	9724	9890	9602	416	413	408	76	74	77	134	159	140	158.273	103.205	150.425	124.473	60.6057	72.3291	285.06	118.783	60.5932	66.4745	129.208	49.1531	27	21	16	21	25	19	15	27	35	26	24	31	23.9167	59	57	58	60	58	57	58	62	62	61
35	2	9448	9236	8457	9047	401	380	394	88	99	77	88	112	91	148.368	144.75	156.473	132.733	131.525	64.762	114.617	143.693	115.412	97.0959	119.163	111.478	NA	NA	NA	NA	16	14	16	15	15	9	11	16	14	NA	NA	NA	NA	36	33	36	36	40	41
34	2	6952	7381	7469	7267.33	386	396	361	85	74	85	100	94	106	87.184	78.273	159.063	55.779	79.206	107.625	129.752	87.327	64.697	152.298	151.446	97.981	NA	NA	NA	NA	19	4	10	22	19	13	16	16	14.875	NA	NA	NA	NA	34	34	24	33	37	33
33	1	7306	8070	8223	7866.33	380	379	387	73	77	65	113	107	123	140.72	80.3902	204.249	184.774	123.323	91.2979	0	71.4418	38.7427	97.2043	54.9875	118.583	9	4	2	10	9	3	2	12	16	6	2	10	7.08333	22	22	17	21	24	22	15	20	23	21
32	2	8846	9137	8422	8801.67	389	384	394	86	90	78	114	144	115	140.984	152.052	143.235	114.955	72.1976	75.6387	108.786	59.5768	56.0582	64.6911	189.388	142.026	NA	NA	NA	NA	12	14	14	17	20	16	10	7	13.75	NA	NA	NA	NA	35	36	34	36	35	36
31	2	6924	7511	7577	7337.33	370	381	374	61	68	74	104	115	102	99.0877	128.49	107.938	126.462	165.754	107.392	98.1132	195.441	72.2841	118.693	109.596	64.0761	NA	NA	NA	NA	9	8	8	9	10	8	12	13	9.625	NA	NA	NA	NA	33	30	31	31	31	30
30	2	8277	9368	8960	8868.33	437	435	393	88	104	97	151	139	165	61.1576	96.3957	107.28	66.4056	54.7579	91.08	128.844	162.883	110.348	94.9083	70.5598	72.4551	NA	NA	NA	NA	4	6	9	9	11	9	5	5	7.25	NA	NA	NA	NA	13	14	16	15	15	16
29	2	8197	9520	8499	8738.67	397	412	377	108	90	102	135	103	117	193.982	117.976	136.919	150.436	61.4273	93.6433	148.416	166.781	158.032	117.031	94.8441	79.6819	NA	NA	NA	NA	6	5	7	13	12	10	11	11	9.375	NA	NA	NA	NA	26	27	28	30	29	28
28	2	7422	8233	8497	8050.67	374	403	388	88	77	68	128	121	102	39.0679	49.0771	58.0786	333.51	40.4169	50.0009	54.5184	93.0967	96.0273	27.032	31.9625	47.5874	NA	NA	NA	NA	15	11	4	9	13	11	7	7	9.625	NA	NA	NA	NA	25	25	20	19	24	25
27	1	8004	7433	7929	7788.67	407	426	391	81	87	75	106	134	118	69.5163	82.7375	153.205	86.8353	89.4829	89.8933	91.4041	84.5458	67.9372	72.3361	85.9672	59.6007	11	11	12	15	16	14	12	15	19	14	12	16	13.9167	24	28	28	35	32	31	29	32	31	29
26	2	7183	7744	7391	7439.33	368	388	378	68	59	63	105	106	132	50.2023	199.567	65.7665	85.6517	125.78	103.523	133.246	74.4826	63.5442	96.2406	82.1764	40.2618	NA	NA	NA	NA	14	8	9	16	15	14	10	13	12.375	NA	NA	NA	NA	44	41	44	48	45	43
25	1	8249	8570	8808	8542.33	386	409	409	73	70	76	129	147	136	128.679	136.588	130.727	121.216	156.09	173.359	175.478	90.4321	117.649	95.263	95.2506	135.495	44	34	29	34	31	23	17	33	56	54	47	53	37.9167	106	105	111	120	119	112	114	116	124	125
24	1	8662	9071	8074	8602.33	390	394	400	83	84	81	128	163	141	88.0545	37.4121	34.1956	32.8431	43.8127	59.3231	45.285	95.1205	38.6261	47.9667	37.8265	60.3531	16	11	10	12	13	13	11	11	14	14	11	12	12.3333	33	31	30	29	30	27	29	30	32	36
23	1	8044	8987	8417	8482.67	362	422	379	64	77	100	118	103	130	219.632	176.509	318.276	179.916	190.231	227.605	281.223	248.399	250.379	253.211	455.579	240.043	4	3	4	4	1	0	1	2	9	18	15	10	5.91667	20	18	17	19	20	19	19	21	22	23
22	2	8346	9383	9047	8925.33	381	410	405	77	89	90	128	120	114	53.4642	85.3265	66.9283	67.1447	55.3935	67.7718	194.664	128.007	44.3382	63.7842	126.642	124.473	NA	NA	NA	NA	4	4	5	2	5	6	5	6	4.625	NA	NA	NA	NA	25	25	24	23	25	24
21	1	9322.6	9438.85	9848.54	9536.66	394.6	402.55	405.2	93.2	95.6	100.44	123.4	133.5	135.39	136.107	101.993	128.381	101.387	127.11	102.956	107.071	120.215	114.632	115.121	134.454	152.555	27	23	17	16	18	17	18	16	30	27	21	23	21.0833	61	63	62	65	68	68	65	67	68	76
20	2	7252	6786	7557	7198.33	417	403	395	80	88	83	119	151	108	76.3299	81.7584	114.579	103.76	161.094	120.265	262.171	167.343	83.4437	142.613	230.067	198.688	NA	NA	NA	NA	11	11	10	15	22	25	14	14	15.25	NA	NA	NA	NA	47	46	45	48	51	47
19	1	9523	8501	7945	8656.33	436	434	398	96	93	94	169	149	154	116.754	81.1294	60.0977	109.942	165.488	132.161	128.443	84.0094	180.095	218.449	279.611	135.907	6	4	7	12	11	7	6	8	8	8	8	12	8.08333	27	25	22	27	29	30	28	27	25	27
18	1	9752	9619	9521	9630.67	405	426	407	94	86	84	127	146	126	396.192	244.751	616.804	282.581	232.986	160.776	305.497	320.327	172.004	215.076	361.331	253.078	16	16	16	15	19	16	11	19	34	39	36	49	23.8333	84	88	90	91	93	100	101	102	105	104
17	1	6731	6844	7323	6966	365	360	360	69	68	76	90	75	99	75.4611	101.213	194.957	48.4185	47.1954	80.641	65.0377	164.509	180.983	71.0305	122.121	163.027	11	11	13	13	10	9	8	11	10	7	8	12	10.25	18	18	18	18	18	17	16	18	16	19
16	2	8755	9185	9046	8995.33	402	415	398	74	92	97	139	134	148	96.5391	86.2332	94.442	75.7598	58.2339	58.2294	91.4523	86.5063	95.6436	86.5567	192.359	108.732	NA	NA	NA	NA	22	17	14	19	38	41	42	46	29.875	NA	NA	NA	NA	120	119	128	127	129	132
15	1	9190	9337	9718	9415	406	402	400	83	86	83	154	138	136	145.608	94.0735	99.0311	134.055	86.1507	121.799	97.9384	134.487	123.279	136.082	101.075	84.9028	29	21	15	29	38	25	19	33	50	37	22	32	29.1667	89	87	84	88	89	87	90	91	96	90
14	2	6857	6877	7807	7180.33	431	426	412	112	106	103	166	124	182	93.4512	58.4964	64.5698	199.938	57.2332	66.6282	113.766	54.1011	43.4414	32.5249	43.8188	35.7839	NA	NA	NA	NA	8	6	7	10	9	6	9	11	8.25	NA	NA	NA	NA	27	27	28	28	26	24
13	1	7851	7545	7096	7497.33	395	400	395	93	81	97	125	108	122	91.9871	218.066	126.334	184.901	148.252	158.953	209.174	166.569	120.626	120.792	180.24	150.851	7	8	7	8	9	5	9	9	9	3	7	8	7.41667	42	43	42	41	43	44	42	42	43	44
12	2	8298	8177	8436	8303.67	413	401	406	87	96	90	128	153	157	65.9411	121.049	247.608	180.266	167.829	199.716	141.227	137.749	111.699	111.437	146.501	137.28	NA	NA	NA	NA	13	14	8	6	9	13	9	6	9.75	NA	NA	NA	NA	42	48	45	42	42	47
11	2	8090	8579	8671	8446.67	374	375	383	67	76	91	78	81	104	145.527	65.9231	177.891	110.732	87.3973	137.777	242.675	197.975	130.818	116.484	167.862	129.813	NA	NA	NA	NA	11	9	4	10	16	7	8	16	10.125	NA	NA	NA	NA	38	36	34	34	43	38
10	2	9545	10168	9629	9780.67	395	421	397	85	93	93	148	130	115	74.126	50.9987	55.8533	64.0093	44.2898	61.9221	99.2667	81.7141	82.1232	81.2627	84.5498	79.652	NA	NA	NA	NA	9	7	7	10	13	11	8	6	8.875	NA	NA	NA	NA	36	38	33	27	31	35
9	1	9313	9721	9804	9612.67	393	408	411	84	80	71	128	138	104	53.6481	50.6175	73.3093	92.7303	77.1111	40.6748	56.3877	64.1835	142.678	164.658	129.918	91.0576	24	22	14	14	21	22	15	15	35	40	26	18	22.1667	43	44	46	46	50	48	47	49	50	48
8	2	7408	7633	8054	7698.33	424	434	417	89	79	79	150	132	119	75.6795	208.193	140.897	61.8771	117.604	195.886	161.864	85.5956	125.937	84.5506	103.927	99.5915	NA	NA	NA	NA	5	9	11	11	11	11	10	7	9.375	NA	NA	NA	NA	30	30	31	31	29	33
7	2	7297	7729	8493	7839.67	475	448	457	126	103	140	126	103	143	193.361	133.361	231.997	160.984	94.6884	86.3507	112.15	107.351	215.734	144.4	178.752	118.502	NA	NA	NA	NA	13	12	6	7	18	12	9	13	11.25	NA	NA	NA	NA	68	65	62	64	63	61
6	1	8774	8940	9532	9082	406	438	450	103	97	91	170	147	148	84.0333	209.846	206.122	291.473	102.644	153.745	91.3409	92.8405	64.1573	97.6768	129.186	142.93	12	10	7	5	7	7	8	10	16	16	16	10	10.3333	40	37	35	38	39	39	41	42	40	40
5	2	NA	7999	7584	7791.5	NA	362	376	NA	74	66	NA	103	107	44.2936	51.6492	35.2151	152.627	94.0918	30.2102	60.0805	56.0443	98.2516	73.0006	86.3729	94.5396	NA	NA	NA	NA	8	7	8	7	8	8	13	11	8.75	NA	NA	NA	NA	19	25	26	23	26	23
4	1	7351	8094	6912	7452.33	362	451	365	86	69	74	120	133	123	43.9527	125.656	137.379	71.8576	54.0764	145.603	113.237	66.3949	80.3198	80.7252	64.5529	192.82	5	5	7	10	8	5	6	9	9	6	9	12	7.58333	23	20	19	21	21	19	21	23	22	22
3	1	7932	7661	8561	8051.33	422	391	412	93	87	97	118	127	127	90.8842	91.9902	183.998	87.3835	123.877	79.1037	107.633	172.113	85.1104	154.724	144.926	128.242	14	15	17	12	14	9	12	16	19	12	11	14	13.75	30	38	39	39	37	37	38	37	38	36
2	2	6165	6330	6253	6249.33	424	449	383	146	77	79	177	94	79	187.549	121.134	169.81	205.171	208.489	211.315	194.561	233.452	199.559	299.683	278.777	350.903	NA	NA	NA	NA	9	14	11	4	13	19	15	6	11.375	NA	NA	NA	NA	29	36	37	29	24	35
1	1	7856	8147	8203	8068.67	399	403	401	75	66	74	115	135	162	271.547	177.412	350.181	323.248	281.245	371.443	451.308	238.315	264.106	204.684	266.564	397.391	14	8	10	19	21	12	13	20	22	15	15	28	16.4167	73	69	70	72	70	67	67	69	71	70
[truncated: 267 more columns]

## Sheet: Tabelle2
Name of column	Description
NR	ID number of the farm
PHASE	Intervention group =1, control group =2
ML17	Average milk yield in 2017 in kg milk/cow /year
ML18	Average milk yield in 2018 in kg milk/cow /year
ML19	Average milk yield in 2019 in kg milk/cow /year
MLMEAN	Mean of the average milk yield in 2017-2019 in kg milk/cow /year
ZKZ17	average calving interval (in days) in 2017
ZKZ18	average calving interval (in days) in 2018
ZKZ19	average calving interval (in days) in 2019
RZ17	average voluntary waiting period (in days) in 2017
RZ18	average voluntary waiting period (in days) in 2018
RZ19	average voluntary waiting period (in days) in 2019
SP17	calving to conception interval (in days) in 2017
SP18	calving to conception interval (in days) in 2017
SP19	calving to conception interval (in days) in 2017
ZZ1-12	mean of the monthly yield corrected somatic cell count per quarter of study period (1-12)
KAL1-12	average number of calves per quarter (1-12)
KALMEAN	mean of the number of calves over the whole study period
KUH1-12	average number of cows (with at least 1 calving) per quarter (1-12)
KUHMEAN	mean of the number of cows over the whole study period
TI_IMM_1-12	treatment incidence of all antimicrobials for intramammary therapy during lactation per quarter (1-12)
TI_IMM_HPCIA_1-12	treatment incidence of all HPCIA (highest priority critically important antimicrobials) for intramammary therapy during lactation per quarter (1-12)
TI_IMM_NHPCIA_1-12	treatment incidence of all NHPCIA (non highest priotiry critically important antimicrobials) for intramammary therapy during lactation per quarter (1-12)
TI_DRY_1-12	treatment incidence of all antimicrobials for intramammary therapy for dry off per quarter (1-12)
TI_SYS_UDD_1-12	treatment incidence of all antimicrobials for systemic therapy for udder health per quarter (1-12)
TI_SYS_UDD_NHPCIA_1-12	treatment incidence of all NHPCIA for systemic therapy for udder health per quarter (1-12)
TI_SYS_UDD_HPCIA_1-12	treatment incidence of all HPCIA systemic therapy for udder health per quarter (1-12)
TI_IU_1-12	treatment incidence of all antimicrobials for intrauterine therapy per quarter (1-12)
TI_SYS_UTE_1-12	treatment incidence of all antimicrobials for systemic therapy for uterine health per quarter (1-12)
TI_SYS_UTE_NHPCIA_1-12	treatment incidence of all NHPCIA for systemic therapy for uterine health per quarter (1-12)
TI_SYS_UTE_HPCIA_1-12	treatment incidence of all HPCIA systemic therapy for uterine health per quarter (1-12)
TI_OTH_1-12	treatment incidence of all antimicrobials for other indications per quarter (1-12)
TI_OTH_NHPCIA_1-12	treatment incidence of all NHPCIA for other indications per quarter (1-12)
TI_OTH_HPCIA_1-12	treatment incidence of all HPCIA for other indications per quarter (1-12)
TI_CAL_TOT_1-12	treatment incidence of all antimicrobials for replacement calf therapy per quarter (1-12)
TI_CAL_TOT_NHPCIA_1-12	treatment incidence of all NHPCIA for replacement calf therapy per quarter (1-12)
TI_CAL_TOT_HPCIA_1-12	treatment incidence of all HPCIA for replacement calf therapy per quarter (1-12)
STRAT1-17	strategy selection (0= not selected, 1= selected) for each strategy (1-17)
STRAT_UDD	udder health strategies selection (0=not selected, 1=selected) (strategies 1-8)
STRAT_UTER	uterine health strategies selection (0=not selected, 1=selected) (strategies 9-11)
STRAT_CALF	calf health strategies selection (0= not selected, 1=selected) (strategies 12-17)
IMPL18_1-17	strategy implementation in 2018 (0= not selected, 1= selected and implemented, 2=selected and partially implemented, 3=selected but not implemented)
IMPL18_UDD	udder healht strategy implementation in 2018 (0= not selected, 1= selected and implemented, 2=selected and partially implemented, 3=selected but not implemented)
IMPL18_UTER	uterine health strategy implementation in 2018 (0= not selected, 1= selected and implemented, 2=selected and partially implemented, 3=selected but not implemented)
IMPL18_CALF	calf health strategy implementation in 2018 (0= not selected, 1= selected and implemented, 2=selected and partially implemented, 3=selected but not implemented)
IMPL19_1-17	strategy implementation in 2019 (0= not selected, 1= selected and implemented, 2=selected and partially implemented, 3=selected but not implemented)
IMPL_UDD	udder healht strategy implementation in 2019 (0= not selected, 1= selected and implemented, 2=selected and partially implemented, 3=selected but not implemented)
IMPL_UTER	uterine health strategy implementation in 2019 (0= not selected, 1= selected and implemented, 2=selected and partially implemented, 3=selected but not implemented)
IMPL_CALF	calf health strategy implementation in 2019 (0= not selected, 1= selected and implemented, 2=selected and partially implemented, 3=selected but not implemented)
